# Supplementary material for: Advanced Biosensing Strategies for Last-Line Antibiotics Vancomycin, Colistin, Daptomycin and Meropenem: Comparative Analysis of Electrochemical and Optical Detection Methods
Source: Antibiotics (Basel). 2026 Mar 24;15(4):327. doi: 10.3390/antibiotics15040327 (PMC13113538; doi:10.3390/antibiotics15040327)
Supplement: Supplementary file 1 [file antibiotics-15-00327-s001.zip]

Archive with 5 entries (4 files):
- antibiotics-4156245-supplementary/
- antibiotics-4156245-supplementary/Figure S1_final.pdf
- antibiotics-4156245-supplementary/Figure S2_final.pdf
- antibiotics-4156245-supplementary/Table S1.pdf
- antibiotics-4156245-supplementary/Table S2.pdf
